# Supplementary material for: Enhancing Selenium Accumulation in Rhodotorula mucilaginosa Strain 6S Using a Proteomic Approach for Aquafeed Development
Source: Biomolecules. 2024 May 27;14(6):629. doi: 10.3390/biom14060629 (PMC11201420; doi:10.3390/biom14060629)
Supplement: Supplementary file 1 [file biomolecules-14-00629-s001.zip]

Archive with 1 entries (1 files):
- biomolecules-3018104-supplementary.pdf
